# Supplementary material for: Medical Significance of Uterine Corpus Endometrial Carcinoma Patients Infected With SARS-CoV-2 and Pharmacological Characteristics of Plumbagin
Source: Front Endocrinol (Lausanne). 2021 Oct 12;12:714909. doi: 10.3389/fendo.2021.714909 (PMC8547653; doi:10.3389/fendo.2021.714909)
Supplement: Supplementary file 2 [file Table_1.xlsx]

## Sheet: Sheet1
Symbol	Protein Name	Uniprot	Database
GAPDH	Glyceraldehyde-3-phosphate dehydrogenase liver	P04406	SWISS
MAPK3	Mitogen-activated protein kinase 3	P27361	GENECARD
TNF	Tumor necrosis factor	P01375	GENECARD
FOS	Proto-oncogene c-Fos	P01100	GENECARD
PLAU	Urokinase-type plasminogen activator	P00749	GENECARD
F2	Prothrombin	P00734	SWISS\BATMAN
DUSP1	Dual specificity protein phosphatase 1	P28562	SWISS
NFKB1	Nuclear factor NF-kappa-B p105 subunit	P19838	GENECARD
F10	Coagulation factor X	P00742	BATMAN
CCNA2	Cyclin-A2	P20248	SWISS\GENECARD
PLAUR	Urokinase plasminogen activator surface receptor	Q03405	GENECARD
CHEK2	Serine/threonine-protein kinase Chk2	O96017	GENECARD
BCL2A1	Bcl-2-related protein A1	Q16548	SWISS
