# Supplementary material for: Medical Significance of Uterine Corpus Endometrial Carcinoma Patients Infected With SARS-CoV-2 and Pharmacological Characteristics of Plumbagin
Source: Front Endocrinol (Lausanne). 2021 Oct 12;12:714909. doi: 10.3389/fendo.2021.714909 (PMC8547653; doi:10.3389/fendo.2021.714909)
Supplement: Supplementary file 3 [file Table_2.xlsx]

## Sheet: Sheet1
ONTOLOGY	ID	Description	GeneRatio	BgRatio	pvalue	p.adjust	qvalue	geneID	Count	Remark
BP	GO:0002739	regulation of cytokine secretion involved in immune response	2/13	16/18670	5.34136e-05	0.00218803	0.000960381	TNF/MAPK3	2	Immunity
BP	GO:0002374	cytokine secretion involved in immune response	2/13	20/18670	8.44387e-05	0.00288174	0.00126487	TNF/MAPK3	2	Immunity
BP	GO:0002446	neutrophil mediated immunity	4/13	499/18670	0.00029752	0.00645165	0.0028318	PLAU/F2/NFKB1/PLAUR	4	Immunity
BP	GO:0061844	antimicrobial humoral immune response mediated by antimicrobial peptide	2/13	73/18670	0.00114386	0.0147813	0.00648792	F2/GAPDH	2	Immunity
BP	GO:0002718	regulation of cytokine production involved in immune response	2/13	84/18670	0.00151077	0.017041	0.00747975	TNF/MAPK3	2	Immunity
BP	GO:0006959	humoral immune response	3/13	356/18670	0.00170572	0.0184579	0.00810164	TNF/F2/GAPDH	3	Immunity
BP	GO:0002367	cytokine production involved in immune response	2/13	102/18670	0.00221664	0.0215354	0.00945244	TNF/MAPK3	2	Immunity
BP	GO:0002697	regulation of immune effector process	3/13	458/18670	0.00349191	0.0286897	0.0125927	TNF/F2/MAPK3	3	Immunity
BP	GO:0002920	regulation of humoral immune response	2/13	134/18670	0.00378683	0.0301152	0.0132183	TNF/F2	2	Immunity
BP	GO:0002700	regulation of production of molecular mediator of immune response	2/13	139/18670	0.00406781	0.0313859	0.0137761	TNF/MAPK3	2	Immunity
BP	GO:0002283	neutrophil activation involved in immune response	3/13	488/18670	0.00417474	0.0317519	0.0139367	PLAU/NFKB1/PLAUR	3	Immunity
BP	GO:0002923	regulation of humoral immune response mediated by circulating immunoglobulin	1/13	11/18670	0.00763477	0.044375	0.0194774	TNF	1	Immunity
BP	GO:0002699	positive regulation of immune effector process	2/13	216/18670	0.00955526	0.0472332	0.0207319	TNF/MAPK3	2	Immunity
BP	GO:0051023	regulation of immunoglobulin secretion	1/13	18/18670	0.0124652	0.0487976	0.0214186	TNF	1	Immunity
BP	GO:0002922	positive regulation of humoral immune response	1/13	19/18670	0.0131535	0.0491778	0.0215854	TNF	1	Immunity
BP	GO:0050727	regulation of inflammatory response	3/13	485/18670	0.00410304	0.0313859	0.0137761	TNF/F2/NFKB1	3	Inflammatory
BP	GO:0002673	regulation of acute inflammatory response	2/13	159/18670	0.00528583	0.0368348	0.0161677	TNF/F2	2	Inflammatory
BP	GO:0050728	negative regulation of inflammatory response	2/13	169/18670	0.00595047	0.0402034	0.0176463	F2/NFKB1	2	Inflammatory
BP	GO:0002863	positive regulation of inflammatory response to antigenic stimulus	1/13	12/18670	0.00832617	0.0456055	0.0200174	TNF	1	Inflammatory
BP	GO:0002526	acute inflammatory response	2/13	220/18670	0.00989774	0.0472332	0.0207319	TNF/F2	2	Inflammatory
BP	GO:0150078	positive regulation of neuroinflammatory response	1/13	18/18670	0.0124652	0.0487976	0.0214186	TNF	1	Inflammatory
BP	GO:0002544	chronic inflammatory response	1/13	19/18670	0.0131535	0.0491778	0.0215854	TNF	1	Inflammatory
BP	GO:0050715	positive regulation of cytokine secretion	3/13	139/18670	0.000109359	0.00355018	0.00155827	TNF/GAPDH/MAPK3	3	Cytokine
BP	GO:0001819	positive regulation of cytokine production	4/13	464/18670	0.000225286	0.00545192	0.00239299	TNF/NFKB1/GAPDH/MAPK3	4	Cytokine
BP	GO:0050707	regulation of cytokine secretion	3/13	210/18670	0.000369187	0.00733415	0.00321915	TNF/GAPDH/MAPK3	3	Cytokine
BP	GO:0050663	cytokine secretion	3/13	240/18670	0.000545444	0.0090721	0.00398198	TNF/GAPDH/MAPK3	3	Cytokine
BP	GO:0001818	negative regulation of cytokine production	3/13	296/18670	0.00100279	0.0136196	0.00597798	TNF/F2/NFKB1	3	Cytokine
BP	GO:0042035	regulation of cytokine biosynthetic process	2/13	114/18670	0.00275874	0.02481	0.0108898	TNF/NFKB1	2	Cytokine
BP	GO:0042089	cytokine biosynthetic process	2/13	123/18670	0.00320228	0.0275822	0.0121065	TNF/NFKB1	2	Cytokine
BP	GO:0042107	cytokine metabolic process	2/13	124/18670	0.00325349	0.0275822	0.0121065	TNF/NFKB1	2	Cytokine
BP	GO:0046885	regulation of hormone biosynthetic process	2/13	27/18670	0.000155561	0.00431358	0.00189334	TNF/NFKB1	2	Hormone
BP	GO:0032350	regulation of hormone metabolic process	2/13	38/18670	0.000310222	0.00645165	0.0028318	TNF/NFKB1	2	Hormone
BP	GO:0042446	hormone biosynthetic process	2/13	86/18670	0.00158277	0.0177031	0.00777036	TNF/NFKB1	2	Hormone
BP	GO:0048545	response to steroid hormone	3/13	385/18670	0.00213367	0.0210364	0.00923344	TNF/DUSP1/FOS	3	Hormone
BP	GO:0032353	negative regulation of hormone biosynthetic process	1/13	10/18670	0.00694293	0.0431825	0.0189539	NFKB1	1	Hormone
BP	GO:0032351	negative regulation of hormone metabolic process	1/13	11/18670	0.00763477	0.044375	0.0194774	NFKB1	1	Hormone
BP	GO:0046886	positive regulation of hormone biosynthetic process	1/13	11/18670	0.00763477	0.044375	0.0194774	TNF	1	Hormone
BP	GO:0032352	positive regulation of hormone metabolic process	1/13	15/18670	0.0103977	0.0472332	0.0207319	TNF	1	Hormone
BP	GO:0042445	hormone metabolic process	2/13	232/18670	0.0109579	0.047913	0.0210303	TNF/NFKB1	2	Hormone
