# Supplementary material for: Medical Significance of Uterine Corpus Endometrial Carcinoma Patients Infected With SARS-CoV-2 and Pharmacological Characteristics of Plumbagin
Source: Front Endocrinol (Lausanne). 2021 Oct 12;12:714909. doi: 10.3389/fendo.2021.714909 (PMC8547653; doi:10.3389/fendo.2021.714909)
Supplement: Supplementary file 4 [file Table_3.xlsx]

## Sheet: Sheet1
ID	Description	GeneRatio	BgRatio	pvalue	p.adjust	qvalue	geneID	Count	Remark
hsa05130	Pathogenic Escherichia coli infection	6/13	193/8073	2.57885e-07	4.02301e-05	1.9545e-05	TNF/F2/NFKB1/FOS/GAPDH/MAPK3	6	Viral
hsa05166	Human T-cell leukemia virus 1 infection	6/13	219/8073	5.44839e-07	4.24974e-05	2.06465e-05	TNF/NFKB1/FOS/MAPK3/CCNA2/CHEK2	6	Viral
hsa05170	Human immunodeficiency virus 1 infection	4/13	212/8073	0.000274337	0.00171186	0.000831673	TNF/NFKB1/FOS/MAPK3	4	Viral
hsa05165	Human papillomavirus infection	4/13	331/8073	0.00147833	0.00623297	0.00302816	TNF/NFKB1/MAPK3/CCNA2	4	Viral
hsa05167	Kaposi sarcoma-associated herpesvirus infection	3/13	193/8073	0.00322354	0.0111749	0.00542912	NFKB1/FOS/MAPK3	3	Viral
hsa05169	Epstein-Barr virus infection	3/13	202/8073	0.00366741	0.0121727	0.00591386	TNF/NFKB1/CCNA2	3	Viral
hsa05163	Human cytomegalovirus infection	3/13	225/8073	0.00496778	0.0151956	0.00738247	TNF/NFKB1/MAPK3	3	Viral
hsa01522	Endocrine resistance	2/13	98/8073	0.0104284	0.0258227	0.0125454	FOS/MAPK3	2	Hormone
hsa04914	Progesterone-mediated oocyte maturation	2/13	100/8073	0.010841	0.0264248	0.012838	MAPK3/CCNA2	2	Hormone
hsa04660	T cell receptor signaling pathway	4/13	104/8073	1.69975e-05	0.000189401	9.20166e-05	TNF/NFKB1/FOS/MAPK3	4	Immunity
hsa04662	B cell receptor signaling pathway	3/13	82/8073	0.000268451	0.00171186	0.000831673	NFKB1/FOS/MAPK3	3	Immunity
hsa04658	Th1 and Th2 cell differentiation	3/13	92/8073	0.000377136	0.00217901	0.00105863	NFKB1/FOS/MAPK3	3	Immunity
hsa04350	TGF-beta signaling pathway	2/13	94/8073	0.00962513	0.0250253	0.0121581	TNF/MAPK3	2	Immunity
hsa04650	Natural killer cell mediated cytotoxicity	2/13	131/8073	0.0181318	0.0377142	0.0183227	TNF/MAPK3	2	Immunity
hsa04657	IL-17 signaling pathway	4/13	94/8073	1.13745e-05	0.000189401	9.20166e-05	TNF/NFKB1/FOS/MAPK3	4	Inflammatory
hsa04659	Th17 cell differentiation	3/13	107/8073	0.000587797	0.00295794	0.00143706	NFKB1/FOS/MAPK3	3	Inflammatory
hsa05321	Inflammatory bowel disease	2/13	65/8073	0.00470238	0.0146714	0.00712781	TNF/NFKB1	2	Inflammatory
hsa04064	NF-kappa B signaling pathway	4/13	104/8073	1.69975e-05	0.000189401	9.20166e-05	PLAU/TNF/NFKB1/BCL2A1	4	Signaling
hsa04620	Toll-like receptor signaling pathway	4/13	104/8073	1.69975e-05	0.000189401	9.20166e-05	TNF/NFKB1/FOS/MAPK3	4	Signaling
hsa04668	TNF signaling pathway	4/13	112/8073	2.27945e-05	0.000237063	0.000115172	TNF/NFKB1/FOS/MAPK3	4	Signaling
hsa04010	MAPK signaling pathway	5/13	294/8073	6.26374e-05	0.000514286	0.000249856	TNF/DUSP1/NFKB1/FOS/MAPK3	5	Signaling
hsa04917	Prolactin signaling pathway	3/13	70/8073	0.0001678	0.00124651	0.000605592	NFKB1/FOS/MAPK3	3	Signaling
hsa04625	C-type lectin receptor signaling pathway	3/13	104/8073	0.000540798	0.00281215	0.00136623	TNF/NFKB1/MAPK3	3	Signaling
hsa04066	HIF-1 signaling pathway	3/13	109/8073	0.000620542	0.00302514	0.00146971	NFKB1/GAPDH/MAPK3	3	Signaling
hsa04071	Sphingolipid signaling pathway	3/13	119/8073	0.000801859	0.00367912	0.00178743	TNF/NFKB1/MAPK3	3	Signaling
hsa04926	Relaxin signaling pathway	3/13	129/8073	0.00101398	0.00451947	0.0021957	NFKB1/FOS/MAPK3	3	Signaling
hsa04621	NOD-like receptor signaling pathway	3/13	181/8073	0.0026861	0.00952344	0.00462677	TNF/NFKB1/MAPK3	3	Signaling
hsa04024	cAMP signaling pathway	3/13	216/8073	0.00442991	0.0141034	0.00685185	NFKB1/FOS/MAPK3	3	Signaling
hsa04664	Fc epsilon RI signaling pathway	2/13	68/8073	0.005136	0.015408	0.00748567	TNF/MAPK3	2	Signaling
hsa04920	Adipocytokine signaling pathway	2/13	69/8073	0.00528452	0.0155544	0.00755681	TNF/NFKB1	2	Signaling
hsa04622	RIG-I-like receptor signaling pathway	2/13	70/8073	0.00543501	0.0157011	0.00762808	TNF/NFKB1	2	Signaling
hsa04722	Neurotrophin signaling pathway	2/13	119/8073	0.015114	0.032747	0.0159095	NFKB1/MAPK3	2	Signaling
hsa04915	Estrogen signaling pathway	2/13	138/8073	0.0200019	0.0410566	0.0199465	FOS/MAPK3	2	Signaling
hsa04072	Phospholipase D signaling pathway	2/13	148/8073	0.0228096	0.0450417	0.0218826	F2/MAPK3	2	Signaling
hsa04921	Oxytocin signaling pathway	2/13	154/8073	0.0245692	0.0478935	0.0232681	FOS/MAPK3	2	Signaling
hsa04150	mTOR signaling pathway	2/13	155/8073	0.0248678	0.0478935	0.0232681	TNF/MAPK3	2	Signaling
